# Supplementary material for: Intracardiac anatomical relationships and potential for streaming in double inlet left ventricles
Source: PLoS One. 2017 Nov 30;12(11):e0188048. doi: 10.1371/journal.pone.0188048 (PMC5708724; doi:10.1371/journal.pone.0188048)
Supplement: S1 File — This is the minimal data set, including all data used for the analysis of this paper. (XLSX) [file pone.0188048.s001.xlsx]

## Sheet: Sheet1
Heart ID	Age (months)	Atria	AV Mode 1	AV Mode 2	% AV Overriding	VA Type	VA Mode	% VA Overriding	Aorta-Pulmonary Trunk Relation	Position of RV/LV		SVC drainage	ICV drainage	Persistent left SVC	Pulmonary veins drainage	Foramen Ovale closed	If open: Patent	ASD Number	ASD Type	Relation right/left AV valve	Right-sided AV valve dysplasia	Left-sided AV valve dysplasia	VSD Number	VSD type	Aorta Origin	Aortic Arch	Ductus Arteriosus	Pulmonary Trunk Origin	Right AV valve surface area (mm2)	Left AV valve surface area (mm2)	Aortic valve diameter	Aortic valve surface area (mm2)	Pulmonary valve diameter	Pulmonary valve surface area (mm2)	ASD long axis	ASD short axis	VSD long axis	VSD short axis	VSD surface area (mm2)	VSD restrictive	Ventricular septum thickness	Left ventricle max length incl	Left ventricle max length excl	Left ventricle max width incl	Left ventricle max width excl	Right ventricle max length incl	Right ventricle max length excl	Right ventricle max width incl	Right ventricle max width excl
RBH1	216	solitus	two perforate valves	overriding right-sided AV valve, straddling right-sided AV valve	180	aorta from RV -pulmonary atresia	overriding aorta, pulmonary atresia	30	anterior	right-lateral		right-sided atrium	right-sided atrium	TRUE	left-sided atrium	open	TRUE	0		lateral, right	FALSE	FALSE	1	muscular, subarterial	right ventricle	left	unclear		589	862	23	415.47			34	5	42	23	83,2	FALSE	14	80	71	70	61	80	71	40	31
RBH2	474	solitus	two perforate valves	complete DILV 200%	200	aorta from RV -pulmonary atresia	pulmonary atresia	0	anterior	left-lateral		right-sided atrium	right-sided atrium	FALSE	left-sided atrium	open	TRUE	0		anterior, right	TRUE	FALSE	1	muscular, subarterial	right ventricle	left	open		535	621	25	490.87			15	5	35	8	258.3	TRUE	12	100	90	83	70	80	72	47	32
RBH3	107	unclear	two perforate valves	overriding left-sided AV valve, straddling left-sided AV valve	160	discordant	two perforate valves		anterior	left-lateral				FALSE			FALSE	0		lateral, right	FALSE	FALSE	1	inlet, muscular	right ventricle	unclear	unclear	left ventricle	265	360	16	201.06	11	95			25	20		FALSE	17	76	70	54	43	62	47	49	36
RBH4	15	solitus	two perforate valves	complete DILV 200%	200	concordant	two perforate valves	0	right posterior	left-anterior		right-sided atrium	right-sided atrium	FALSE	left-sided atrium		TRUE	0		anterior, right	FALSE	FALSE	1	muscular	left ventricle	left	open	right ventricle		94										FALSE		51	43
RBH5	360	solitus	two perforate valves	straddling right-sided AV valve	200	discordant	two perforate valves	0	left anterior	right-anterior		right-sided atrium	right-sided atrium	FALSE	left-sided atrium	closed	FALSE	0		lateral, right	FALSE	FALSE	1	muscular	right ventricle	left	closed	left ventricle	506	375	11	95.03	36	1017			50	34	891.5	FALSE	15			130	115	80	70	60	50
RBH6		solitus	two perforate valves	straddling right-sided AV valve	190	concordant	two perforate valves	0	left posterior	right-anterior, right-lateral		right-sided atrium	right-sided atrium	FALSE	left-sided atrium		FALSE	0		posterior, right	FALSE	FALSE	2	muscular	left ventricle	unclear	unclear	right ventricle	115	106	7	38.48	9	64			30	23	93.75	FALSE	6	35	27	37	25	45	39	20	17
RBH7		solitus	two perforate valves	complete DILV 200%	200	discordant	two perforate valves	0	anterior	right-lateral		right-sided atrium	right-sided atrium	FALSE	left-sided atrium	open	TRUE	0		lateral, right	FALSE	FALSE	1	muscular	right ventricle	left	unclear	left ventricle	46		6	28.27	10	79	5	2	5	4	8.3	TRUE	5	46	40	45	40	29	25	13	9
RBH8		solitus	two perforate valves	complete DILV 200%	200	discordant	two perforate valves	0	left anterior	right-anterior		right-sided atrium	right-sided atrium	FALSE	left-sided atrium	open	TRUE	0		posterior, right	FALSE	FALSE	1	muscular	right ventricle	left	unclear	left ventricle	54	38	4	12.56	8	50	15	7	7	6	18.75	TRUE	7	39	22	41	31	26	22	19	12
RBH9		solitus	two perforate valves	complete DILV 200%	200	discordant	two perforate valves	0	anterior	left-anterior		right-sided atrium	right-sided atrium	FALSE	left-sided atrium	closed	FALSE	0		lateral, right	FALSE	TRUE	1	muscular	right ventricle	left	unclear	left ventricle	415	692	12	113.09	9	64			10	5	52	TRUE		66	61	64	56	35	28	33	25
RBH10	356	solitus	two perforate valves	complete DILV 200%	200	concordant	two perforate valves	0	right posterior	left-anterior		right-sided atrium	right-sided atrium	FALSE	left-sided atrium	open	FALSE	0		lateral, right	FALSE	FALSE	1	muscular	left ventricle	left	open	right ventricle	862	1150	15	176.71	22	380			30	26	272,85	FALSE	20	110	105	100	90	35	30	30	25
RBH11	30	solitus	two perforate valves	complete DILV 200%	200	discordant	two perforate valves	0	anterior	left-anterior		right-sided atrium	right-sided atrium	FALSE	left-sided atrium	closed	FALSE	0		lateral, right	FALSE	FALSE	1	muscular	right ventricle	unclear	unclear	left ventricle	119	150	12	113.09					13	8	62,5	TRUE	6	60	53	50	39	48	40	19	15
RBH12	9	solitus	two perforate valves	complete DILV 200%	200	concordant	two perforate valves	0	posterior	right-anterior, right-lateral		right-sided atrium	right-sided atrium	FALSE	left-sided atrium	closed	FALSE	0		lateral, right	FALSE	FALSE	1	muscular	left ventricle	unclear	unclear	right ventricle	208	117	7	38.48	11	95			22	14	19,75	FALSE	7	52	44	45	35	29	22	14	8
RBH13		solitus	two perforate valves	complete DILV 200%, straddling left-sided AV valve	200	single outlet - common trunk	overriding common trunk	40		anterior l+r		right-sided atrium	right-sided atrium	FALSE	left-sided atrium	open	TRUE	0		lateral, right	FALSE	FALSE	1	muscular, subarterial		right	unclear		173	75							9	8	75	FALSE	8	40	35	30	25	14		16
RBH14	1.2	solitus	two perforate valves	complete DILV 200%	200	discordant	two perforate valves	0	right anterior	right-lateral		right-sided atrium	right-sided atrium	FALSE	left-sided atrium	open	TRUE			posterior, right	FALSE	FALSE	1	muscular	right ventricle	left	open	left ventricle	90	87	7	38.48	10	79			6	5	25	TRUE	6	45	34	30	19	30	16	15
RBH15		unclear	two perforate valves	complete DILV 200%, overriding right-sided AV valve	200	aorta from RV -pulmonary atresia	overriding aorta, pulmonary atresia	50	anterior	anterior l+r		right-sided atrium	right-sided atrium	FALSE	left-sided atrium	open	TRUE	0		lateral, right	FALSE	FALSE	1	muscular		left	closed		19	31	10	78.53					18	19		FALSE	4	31	29				20		19
RBH16		solitus	two perforate valves	complete DILV 200%	200	discordant	two perforate valves	0	right anterior	right-lateral		right-sided atrium	right-sided atrium	FALSE	left-sided atrium	closed	FALSE	0		lateral, right	FALSE	FALSE	1	muscular	right ventricle	left	open	left ventricle	62	44			8	50			4	3	6,5	TRUE	3	37	28	34	25	25	20	15	10
RBH17		solitus	two perforate valves	complete DILV 200%	200	discordant	two perforate valves	0	right anterior	left-anterior		right-sided atrium	right-sided atrium	FALSE	left-sided atrium	closed	FALSE	0		lateral, right	FALSE	FALSE	1	muscular, subarterial	right ventricle	left	open	left ventricle	769		14	153.93	20	314			20	9	143,5	FALSE	7	65	59	95	80	55	45	40	30
RBH18		solitus	two perforate valves	complete DILV 200%	200	DOLV	overriding aorta, two perforate valves	70	right anterior	right-lateral		right-sided atrium	right-sided atrium	FALSE	left-sided atrium	open	TRUE	0		lateral, right, superior	TRUE	FALSE	1	muscular, subarterial	left ventricle	left	unclear	left ventricle	50	275	9	63.61	12	113			12	4	29,1	FALSE	6	50	45	45	40	35	30	25	20
RBH19		solitus	two perforate valves	overriding left-sided AV valve, straddling left-sided AV valve	160	discordant	two perforate valves	0	anterior	anterior l+r		right-sided atrium	right-sided atrium	FALSE	left-sided atrium	open	TRUE	0		lateral, right	FALSE	FALSE	1	perimembranous	right ventricle	unclear	unclear	left ventricle	194	308	14	153.93	9	64	18	5	24	9	151.95	FALSE	14	68	58	40	30	27	20	28	20
RBH20	47	solitus	two perforate valves	complete DILV 200%	200	discordant	two perforate valves	0	left anterior	left-anterior				FALSE			FALSE			lateral, right	FALSE	TRUE	1	muscular	right ventricle	unclear	unclear	left ventricle		462	10	78.53	11	95			2	0.5	3	TRUE		79	71	70		56	50	30	26
RBH21	369	unclear	two perforate valves	complete DILV 200%	200	concordant	two perforate valves	0	left anterior	right-lateral				FALSE			FALSE			superior	FALSE	FALSE	1	muscular	left ventricle	unclear	unclear	right ventricle	550	1271	15	176.71	13	133			14	3	50	TRUE
RBH22		solitus	two perforate valves	complete DILV 200%	200	discordant	two perforate valves	0	right anterior	anterior l+r		right-sided atrium	right-sided atrium	FALSE	left-sided atrium	closed	FALSE	0		lateral, right	FALSE	FALSE	1	muscular	right ventricle	left	unclear	left ventricle	44		5	19.63	10	79			4	2	8.3	TRUE	4	51	47	45	36	35	30	20	15
RBH23	223	solitus	two perforate valves	complete DILV 200%	200	discordant	two perforate valves	0	left anterior	anterior l+r				FALSE			FALSE			lateral, right	FALSE	FALSE	1	muscular, subarterial	right ventricle	unclear	unclear	left ventricle	312	404	14	153.93	20	314			23	11	216.6	FALSE	7	95	90	95	85	35	30	35	30
RBH24	26	solitus	two perforate valves	complete DILV 200%	200	concordant	two perforate valves	0	left posterior	right-anterior		right-sided atrium	right-sided atrium	FALSE	left-sided atrium	closed	FALSE	0		posterior, right	FALSE	FALSE	1	muscular	left ventricle	unclear	closed	right ventricle	183	98	10	79	14	154			14	12	39.55	TRUE		68	56	47	40	38	27	40
RBH25	288	solitus	two perforate valves	complete DILV 200%	200	discordant	two perforate valves	0	right anterior	anterior l+r		right-sided atrium	right-sided atrium	FALSE	left-sided atrium	open	FALSE	0		lateral, right	FALSE	FALSE	1	muscular	right ventricle	unclear	closed	left ventricle	637				8	50			13	6	18.75	TRUE
LUH1	0.83	solitus	two perforate valves	complete DILV 200%	200	discordant	two perforate valves	0	right anterior	right-anterior		right-sided atrium	right-sided atrium	TRUE	left-sided atrium	open	TRUE	0		posterior, right	FALSE	FALSE	1	muscular	right ventricle	unclear	closed	left ventricle	50	25	6	28	7	38			8	6	12.5	FALSE	12	42	34	25	15	30	25	18	13
LUH2	90	solitus	two perforate valves	complete DILV 200%	200	discordant	overriding aorta, two perforate valves	30	right anterior	right-lateral		right-sided atrium	right-sided atrium	TRUE	left-sided atrium	open	FALSE			posterior, right	FALSE	FALSE	1	subarterial	right ventricle	left	closed	left ventricle	168.75	143.75	12	113.1	12	28			30	6	75	TRUE	6	55	45	55	45	50	45	25	20
LUH3	12	solitus	two perforate valves	complete DILV 200%	200	double outlet - single ventricle	two perforate valves	100	left anterior			right-sided atrium	right-sided atrium	FALSE	left-sided atrium	open	TRUE	0		anterior, right	FALSE	FALSE			left ventricle	left	unclear	left ventricle	175	200	11	95	4	13	10	5				FALSE		60	55	55	50
LUH4	2.5	solitus	two perforate valves	complete DILV 200%	200	discordant	two perforate valves	0	right anterior	left-anterior		right-sided atrium	right-sided atrium	FALSE	left-sided atrium	open	FALSE	0		anterior, right	FALSE	FALSE	1	muscular	right ventricle	left	closed	left ventricle	91.6	62.5	7	38.5	12	113			7	5	12,5	TRUE	5	50	45	45	39	20	15	22	18
LUH5	1.7	solitus	two perforate valves	complete DILV 200%	200	discordant	two perforate valves	0	right anterior	left-anterior		right-sided atrium	right-sided atrium	FALSE	right-sided atrium	open	FALSE	0		lateral, right	FALSE	FALSE	1	muscular	right ventricle	left	closed	left ventricle	81.75	56.25	6	28.3	9	64			5	5	18,75	FALSE	6	40	37	42	35	29	25	22	20
LUH6	0.2	solitus	two perforate valves	complete DILV 200%	200	discordant	two perforate valves	0	right anterior	left-anterior		right-sided atrium	right-sided atrium	FALSE	left-sided atrium	open	FALSE	0		anterior, right	FALSE	FALSE	1	muscular	right ventricle	left	unclear	left ventricle	75	62.5	4	12.6	7	38			3	3	12,5	TRUE	2	35	32	30	25	20	17	15	10
LUH7	3.5	solitus	two perforate valves	complete DILV 200%	200	DORV	two perforate valves	100	left anterior	anterior l+r		right-sided atrium	right-sided atrium	FALSE	left-sided atrium	open	TRUE	0		lateral, right	FALSE	FALSE	1	muscular	right ventricle	unclear	closed	right ventricle	50	85.35	11	95	5	20	8	2	18	15	325	FALSE	4	47	45	35	30	30	25	35	30
LUH8	24	solitus	two perforate valves	complete DILV 200%	200	discordant	two perforate valves	0	left anterior	left-anterior		right-sided atrium	right-sided atrium	FALSE	left-sided atrium	open	FALSE	0		posterior, right	FALSE	FALSE	1	muscular	right ventricle	left	closed	left ventricle	125	125	9	63.6	9	64			13	8	91,6	FALSE	3	45	42	30	25	25	21	20	25
LUH9	0.23	solitus	two perforate valves	complete DILV 200%, straddling right-sided AV valve	200	discordant	two perforate valves	0	right anterior	right-lateral		right-sided atrium	right-sided atrium	FALSE	left-sided atrium	open	FALSE	0		lateral, right	FALSE	FALSE	1	muscular	right ventricle	left	open	left ventricle	45.8		4	12.6	7	38			8	7	112,5	FALSE	3	25	21	23	19	15	13	10	8
LUH10	15	solitus	two perforate valves	complete DILV 200%	200	aorta from LV - pulmonary atresia	muscular pulmonary atresia	0	left anterior	left-anterior		right-sided atrium	right-sided atrium	FALSE	left-sided atrium	closed	TRUE	0		lateral, right	FALSE	FALSE	1	muscular	left ventricle	left	unclear		172.65	126.95	12	113.1					8	4	18,75	FALSE	3	45	40	30	40	20	15	25	20
LUH11	0.17	solitus	two perforate valves	complete DILV 200%	200	discordant	valvar pulmonary atresia	0	left anterior	left-lateral		right-sided atrium	right-sided atrium	FALSE	left-sided atrium	open	FALSE	0		anterior, right	FALSE	FALSE	1	muscular	right ventricle	left	open		41.6	31.25	8	50.3					10	3	33,2	TRUE	4	30	22	24	20	15	10	19	15
LUH12	0.1	solitus	two perforate valves	complete DILV 200%, straddling left-sided AV valve	200	discordant	two perforate valves	0	left anterior	left-lateral		right-sided atrium	right-sided atrium	FALSE	left-sided atrium	open	FALSE	0		posterior, right	FALSE	FALSE	1	inlet	right ventricle	right	unclear	left ventricle	50	48.8	5	19.6	8	50			8	6	41,6	TRUE	2	40	39	28	25	28	27	15	14
LUH13	0.07	solitus	two perforate valves	complete DILV 200%	200	discordant	two perforate valves	0	right anterior	left-lateral		right-sided atrium	right-sided atrium	FALSE	left-sided atrium	open	FALSE	0		posterior, right	FALSE	FALSE	1	muscular	right ventricle	left	closed	left ventricle	60.35	43.75	5	19.6	7	38	12	5	6	5	25	TRUE	2	35	32	25	20	25	23	15	13
LUH14	42	solitus	two perforate valves	complete DILV 200%, straddling left-sided AV valve	200	aorta from RV -pulmonary atresia	muscular pulmonary atresia	0	anterior	left-lateral		right-sided atrium	right-sided atrium	FALSE	left-sided atrium	open	TRUE	1	Ostium Secundum	anterior, right	FALSE	FALSE	1	muscular	right ventricle	left	unclear		104	100	14	153.9			2	2	25	12	121,5	FALSE	6	50	46	35	30	50	45	25	20
[truncated: 5 more columns]
